# Supplementary material for: Model of the SARS-CoV-2 Virus for Development of a DNA-Modified, Surface-Enhanced Raman Spectroscopy Sensor with a Novel Hybrid Plasmonic Platform in Sandwich Mode
Source: Biosensors (Basel). 2022 Sep 19;12(9):768. doi: 10.3390/bios12090768 (PMC9497064; doi:10.3390/bios12090768)
Supplement: Supplementary file 1 [file biosensors-12-00768-s001.zip]

Archive with 1 entries (1 files):
- biosensors-1855255-supplementary.pdf
